# Supplementary material for: Analysis and prediction of vegetation dynamics under the background of climate change in Xinjiang, China
Source: PeerJ. 2020 Jan 23;8:e8282. doi: 10.7717/peerj.8282 (PMC6983299; doi:10.7717/peerj.8282)
Supplement: Supplemental Information 1 [file peerj-08-8282-s001.zip]

Archive with 61 entries (60 files):
- 1961_P.tif
- 1962_P.tif
- 1963_P.tif
- 1964_P.tif
- 1965_P.tif
- 1966_P.tif
- 1967_P.tif
- 1968_P.tif
- 1969_P.tif
- 1970_P.tif
- 1971_P.tif
- 1972_P.tif
- 1973_P.tif
- 1974_P.tif
- 1975_P.tif
- 1976_P.tif
- 1977_P.tif
- 1978_P.tif
- 1979_P.tif
- 1980_P.tif
- 1981_P.tif
- 1982_P.tif
- 1983_P.tif
- 1984_P.tif
- 1985_P.tif
- 1986_P.tif
- 1987_P.tif
- 1988_P.tif
- 1989_P.tif
- 1990_P.tif
- 1991_P.tif
- 1992_P.tif
- 1993_P.tif
- 1994_P.tif
- 1995_P.tif
- 1996_P.tif
- 1997_P.tif
- 1998_P.tif
- 1999_P.tif
- 2000_P.tif
- 2001_P.tif
- 2002_P.tif
- 2003_P.tif
- 2004_P.tif
- 2005_P.tif
- 2006_P.tif
- 2007_P.tif
- 2008_P.tif
- 2009_P.tif
- 2010_P.tif
- 2011_P.tif
- 2012_P.tif
- 2013_P.tif
- 2014_P.tif
- 2015_P.tif
- 2016_P.tif
- Introduction of data/
- Introduction of data/China ground precipitation daily value 0.5 ° × 0.5 ° grid dataset (V2.0).txt
- Introduction of data/Evaluation Report of China ground precipitation 0.5°×0.5° grid dataset.docx
- Introduction of data/Intruduction of Meteorological dataset metadata.docx
- Introduction of data/Meteorological dataset documentation.docx
