# Supplementary material for: Analysis and prediction of vegetation dynamics under the background of climate change in Xinjiang, China
Source: PeerJ. 2020 Jan 23;8:e8282. doi: 10.7717/peerj.8282 (PMC6983299; doi:10.7717/peerj.8282)
Supplement: Supplemental Information 2 [file peerj-08-8282-s002.zip]

Archive with 5 entries (5 files):
- tem2018.tif
- Declaration.docx
- pre1981.tif.tif
- pre2018.tif
- tem1981.tif.tif
